# Supplementary material for: Sustainable Alternatives in Multilayer Packaging: Storage Stability of Pudding Powder Under Accelerated Storage Conditions
Source: Foods. 2025 Nov 7;14(22):3806. doi: 10.3390/foods14223806 (PMC12650960; doi:10.3390/foods14223806)
Supplement: Supplementary file 1 [file foods-14-03806-s001.zip]

Archive with 1 entries (1 files):
- foods-3933297-supplementary.pdf
